# Supplementary material for: The epidemiology of maternal mental health in Africa: a systematic review
Source: Arch Womens Ment Health. 2025 Apr 12;28(5):997–1089. doi: 10.1007/s00737-025-01563-4 (PMC12436556; doi:10.1007/s00737-025-01563-4)
Supplement: Supplementary file 3 — Supplementary file3 (XLSX 32 KB) [file 737_2025_1563_MOESM3_ESM.xlsx]

## Sheet: Risk of Bias Assessment
	Supplementary Table 1: National Institute of Health - Quality Assessment Tool for Observational Cohort and Cross-sectional Studies
	Ngocho et al., 2022	Adeoye et al, 2022	Umuziga et al., 2022	Tilahun et al , 2022	Gureje et al 2022	Nnabuike Chibuoke Ngene and Jagidesa Moodley, 2021	Larsen et al, 2022	Bitew et al, 2017	Rodriguez et al, 2018	Sami Khalifa, 2018	Wong et al, 2017	Mossie et al, 2017	Tuthill et al, 2017	Gebremichael et al, 2017	Onah et al 2017	Rogathi et al 2017	Belay et al 2018	Pingo et al 2017	Brittain et al 2017	Natamba et al 2017	Barthel et al 2017	Rurangirwa et al 2018	Rodriguez et al 2018	Mbawa et al 2018	Odinka et al 2018	Shifa, Ahmed and Yalew 2018	Harrington et al 2018	Toru, Chemir and Anand 2018	Anokye et al 2018	Ongeri et al 2018	Osok et al, 2018	Rotheram-Fuller et al 2018	MacGinty et al, 2018	Shitu, Geda and Dheresa, 2019	January and Chimbari, 2018	Wall et al, 2018	Chorwe-Sungani and Chipps 2018	Peltzer et al., 2018	Rwakarema et al 2015	Tomita, Labys and Burns, 2015	Jebena et al., 2015	Ndukuba et al 2015	Weobong et al, 2015	Baumgartner et al 2016	Bitew et al, 2016	Guo et al 2014	Baumgartner et a 2014	Tefera et al 2015	Mohammed et al 2014
Was the research question or objective in this paper clearly stated?
Was the study population clearly specified and defined?
Was the participation rate of eligible persons at least 50%?
Were all the subjects selected or recruited from the same or similar populations (including the same time period)? Were inclusion and exclusion criteria for being in the study prespecified and applied uniformly to all participants?
Was a sample size justification, power description, or variance and effect estimates provided?
For the analyses in this paper, were the exposure(s) of interest measured prior to the outcome(s) being measured?
Was the timeframe sufficient so that one could reasonably expect to see an association between exposure and outcome if it existed?
For exposures that can vary in amount or level, did the study examine different levels of the exposure as related to the outcome (e.g., categories of exposure, or exposure measured as continuous variable)?
Were the exposure measures (independent variables) clearly defined, valid, reliable, and implemented consistently across all study participants?
Was the exposure(s) assessed more than once over time?
Were the outcome measures (dependent variables) clearly defined, valid, reliable, and implemented consistently across all study participants?
Were the outcome assessors blinded to the exposure status of participants?
Was loss to follow-up after baseline 20% or less?
Were key potential confounding variables measured and adjusted statistically for their impact on the relationship between exposure(s) and outcome(s)?
OVERALL RATING (GOOD, FAIR, POOR)	Good	Good	Good	Good	Good	Poor	Fair	Good	Good	Fair	Fair	Good	Good	Good	Good	Good	Good	Fair	Good	Good	Poor	Good	Good	Fair	Fair	Good	Fair	Fair	Good	Good	Fair	Fair	Good	Good	Good	Fair	Good	Good	Good	Good	Good	Fair	Fair	Fair	Good	Fair	poor	Good	Fair
*CD, cannot determine; NA, not applicable; NR, not reported
				Yes
				Not applicable
				No
				Not reported
[truncated: 149 more columns]
