# Supplementary material for: The epidemiology of maternal mental health in Africa: a systematic review
Source: Arch Womens Ment Health. 2025 Apr 12;28(5):997–1089. doi: 10.1007/s00737-025-01563-4 (PMC12436556; doi:10.1007/s00737-025-01563-4)
Supplement: Supplementary file 4 — Supplementary file4 (XLSX 12 KB) [file 737_2025_1563_MOESM4_ESM.xlsx]

## Sheet: Qualitative
Author, journal, year	Study aim/title of study	Study design
			Was there clear statement of aims of the research?	Is the qualitative methodology appropriate?	Was the research design appropriate to address aims of the research?	Was the recruitment strategy appropriate to the aims of the research?	Was the data collected in a way that address the research issue?	Has the relationship between researcher and participants been adequately considered?	Has ethical issues been taken into consideration?	Was the data analysis sufficiently rigorous?	Is there a clear statement of findings?	How valuable is the research	RATING
Jidong et al., 2021	Explore mental health lived experiences of mothers in Jos, Nigeria.	Qualitative research/interpretative phenomenological analysis											Fair
Davies al., 2016	Examine the experiences and explanations of depression amongst Xhosa-speaking pregnant women and mothers	Qualitative exploratory design											Fair
	Yes = Green
	No = Red
	Cannot tell = Yellow
